# Supplementary material for: Detecting sarcasm in multi-domain datasets using convolutional neural networks and long short term memory network model
Source: PeerJ Comput Sci. 2021 Aug 25;7:e645. doi: 10.7717/peerj-cs.645 (PMC8409330; doi:10.7717/peerj-cs.645)
Supplement: Supplemental Information 1 [file peerj-cs-07-645-s001.ipynb]

# %% [code]
import numpy as np
import pandas as pd
import seaborn as sns
import matplotlib.pyplot as plt
import nltk
from sklearn.preprocessing import LabelBinarizer
from nltk.corpus import stopwords
from nltk.stem.porter import PorterStemmer
from wordcloud import WordCloud,STOPWORDS
from nltk.stem import WordNetLemmatizer
from nltk.tokenize import word_tokenize,sent_tokenize
from bs4 import BeautifulSoup
import re,string,unicodedata
from keras.preprocessing import text, sequence
from sklearn.metrics import classification_report,confusion_matrix,accuracy_score
from sklearn.model_selection import train_test_split
from string import punctuation
import keras
from keras.models import Sequential
from keras.layers import Dense,Embedding,LSTM,Dropout,Bidirectional,GRU
import tensorflow as tf

# %% [code]


# %% [code]
from google.colab import drive
drive.mount('/content/drive')

# %% [code]

df1 = pd.read_json("//content/drive/MyDrive/Sarcasm_Headlines_Dataset_v2.json", lines=True,orient='records')
df1.head()

# %% [code]


# %% [code]
Train = pd.read_csv("/content/drive/My Drive/Colab Notebooks/Sarcasm Dataset/train.csv")
Train.head()

# %% [code]
Test = pd.read_csv("/content/drive/My Drive/Colab Notebooks/Sarcasm Dataset/test.csv",)
Test.head()

# %% [code]
df["class"].replace({'regular': 0, 'sarcasm': 1 ,'figurative': 2, 'irony': 3}, inplace = True)

# %% [code]
new = df.filter(['tweets','class'], axis=1)
new1 = df1.filter(['headline','is_sarcastic'], axis=1)

# %% [code]
new1 = new1.rename(columns = {'headline': 'tweets', 'is_sarcastic': 'class'}, inplace = False)

# %% [code]
frames = [new, new1]
result = pd.concat(frames,ignore_index=True)
result

# %% [code]
from collections import Counter
Counter(df1['is_sarcastic'])

# %% [code]
from collections import Counter
Counter(result['class'])

# %% [code]
df=result
df=df.dropna()

# %% [code]
data5=Train.loc[Train['class'] == "regular"]
print(len(data5))
data4=Train.loc[Train['class'] == "sarcasm"]
print(len(data4))

# %% [code]
Train=data5.append(data4,ignore_index = True) 
len(Train)

# %% [code]
data5=Test.loc[Test['class'] == "regular"]
print(len(data5))
data4=Test.loc[Test['class'] == "sarcasm"]
print(len(data4))
Test=data5.append(data4,ignore_index = True) 
len(Test)

# %% [code]

>>> import nltk
>>> nltk.download('stopwords')
>>> import nltk
>>> nltk.download('punkt')

# %% [code]
df=Train.append(Test,ignore_index = True) 
len(df)

# %% [code]
df.to_csv("/content/drive/My Drive/Colab Notebooks/Sarcasm Dataset/Dataset.csv" , header=False, index=False)

# %% [code]
df=pd.read_csv("/content/drive/My Drive/Colab Notebooks/Sarcasm Dataset/Dataset.csv")

# %% [code]
import re
import nltk
from nltk.corpus import stopwords
from nltk.stem.porter import PorterStemmer
from nltk.tokenize import word_tokenize
from nltk.stem.porter import PorterStemmer 
from nltk.stem.lancaster import LancasterStemmer 
from nltk.stem import SnowballStemmer 
sb_stemmer = SnowballStemmer("english",) 
stop_words=set(stopwords.words('english'))
porter_stemmer = PorterStemmer() 
fcorpus=[]
for i in range(0,len(df)):
    review = re.sub("(@[A-Za-z0-9]+)|([^0-9A-Za-z \t])|(\w+:\/\/\S+)"," ",str(df['tweets'][i]))
    tokens=nltk.word_tokenize(review)
    words=[tokens.lower() for tokens in tokens if tokens.isalpha()]
    #word=[porter_stemmer.stem(wor) for wor in words]
    filtered_words = [w for w in words if len(w) > 2 if not w in stopwords.words('english')]
    wor=[w for w in filtered_words if not w in stop_words]
    review=' '.join(wor)
    fcorpus.append(review)
fcorpus

# %% [code]


# %% [code]
import os
import sys
import numpy as np
import keras
from keras.preprocessing.text import Tokenizer
from keras.utils import to_categorical
from keras.preprocessing.sequence import pad_sequences
from keras.layers import Activation, Conv2D, Input, Embedding, Reshape, MaxPool2D, Concatenate, Flatten, Dropout, Dense, Conv1D
from keras.layers import MaxPool1D
from keras.models import Model
from keras.callbacks import ModelCheckpoint
from keras.optimizers import Adam

# %% [code]

# make the max word length to be constant
MAX_WORDS = 10000
MAX_SEQUENCE_LENGTH = 1000
# the percentage of train test split to be applied
VALIDATION_SPLIT = 0.20
# the dimension of vectors to be used
EMBEDDING_DIM = 300
# filter sizes of the different conv layers 
filter_sizes = [3,4,5]
num_filters = 512
embedding_dim = 100
# dropout probability
drop = 0.5
batch_size = 16
epochs = 2

# %% [code]
tokenizer  = Tokenizer(num_words = MAX_WORDS)
tokenizer.fit_on_texts(df['tweets'])
sequences =  tokenizer.texts_to_sequences(df['tweets'])

word_index = tokenizer.word_index
print("unique words : {}".format(len(word_index)))

data = pad_sequences(sequences, maxlen=MAX_SEQUENCE_LENGTH)

labels = to_categorical(np.asarray(df['class']))
print('Shape of data tensor:', data.shape)
print('Shape of label tensor:', labels.shape)
print(labels)

# %% [code]
# split the data into a training set and a validation set
indices = np.arange(data.shape[0])
np.random.shuffle(indices)
data = data[indices]
labels = labels[indices]
nb_validation_samples = int(VALIDATION_SPLIT * data.shape[0])

x_train = data[:-nb_validation_samples]
y_train = labels[:-nb_validation_samples]
x_val = data[-nb_validation_samples:]
y_val = labels[-nb_validation_samples:]

# %% [code]
embeddings_index = {}
embeddings_index = {}
f = open('/content/drive/My Drive/toxic/glove_840B_300d_char.txt')
for line in f:
    values = line.split(' ')
    word = values[0] ## The first entry is the word
    coefs = np.asarray(values[1:], dtype='float32') ## These are the vecotrs representing the embedding for the word
    embeddings_index[word] = coefs
f.close()

print('GloVe data loaded')

print('Found %s word vectors.' % len(embeddings_index))

# %% [code]
embedding_matrix = np.zeros((len(word_index) + 1, EMBEDDING_DIM))
for word, i in word_index.items():
    embedding_vector = embeddings_index.get(word)
    if embedding_vector is not None:
        # words not found in embedding index will be all-zeros.
        embedding_matrix[i] = embedding_vector

# %% [code]


from keras.layers import Embedding

embedding_layer = Embedding(len(word_index) + 1,
                            EMBEDDING_DIM,
                            weights=[embedding_matrix],
                            input_length=MAX_SEQUENCE_LENGTH,
                            trainable=False)


# %% [code]
inputs = Input(shape=(MAX_SEQUENCE_LENGTH,), dtype='int32')
embedding = embedding_layer(inputs)

print(embedding.shape)
reshape = Reshape((MAX_SEQUENCE_LENGTH,EMBEDDING_DIM,1))(embedding)
print(reshape.shape)

conv_0 = Conv2D(num_filters, kernel_size=(filter_sizes[0], embedding_dim), padding='valid', kernel_initializer='normal', activation='relu')(reshape)
conv_1 = Conv2D(num_filters, kernel_size=(filter_sizes[1], embedding_dim), padding='valid', kernel_initializer='normal', activation='relu')(reshape)
conv_2 = Conv2D(num_filters, kernel_size=(filter_sizes[2], embedding_dim), padding='valid', kernel_initializer='normal', activation='relu')(reshape)

maxpool_0 = MaxPool2D(pool_size=(MAX_SEQUENCE_LENGTH - filter_sizes[0] + 1, 1), strides=(1,1), padding='valid')(conv_0)
maxpool_1 = MaxPool2D(pool_size=(MAX_SEQUENCE_LENGTH - filter_sizes[1] + 1, 1), strides=(1,1), padding='valid')(conv_1)
maxpool_2 = MaxPool2D(pool_size=(MAX_SEQUENCE_LENGTH - filter_sizes[2] + 1, 1), strides=(1,1), padding='valid')(conv_2)

concatenated_tensor = Concatenate(axis=1)([maxpool_0, maxpool_1, maxpool_2])
flatten = Flatten()(concatenated_tensor)
dropout = Dropout(drop)(flatten)
output = Dense(units=2, activation='softmax')(dropout)

# this creates a model that includes
model = Model(inputs=inputs, outputs=output)

checkpoint = ModelCheckpoint('weights_cnn_sentece.hdf5', monitor='val_acc', verbose=1, save_best_only=True, mode='auto')
adam = Adam(lr=1e-4, beta_1=0.9, beta_2=0.999, epsilon=1e-08, decay=0.0)

model.compile(optimizer=adam, loss='categorical_crossentropy', metrics=['accuracy'])
model.summary()

# %% [code]
print("Traning Model...")
model.fit(x_train, y_train, batch_size=5, epochs=epochs, verbose=1, callbacks=[checkpoint], validation_data=(x_val, y_val))

# %% [code]


# %% [code]


# %% [code]
maxlen = 200
training_samples = 100
validation_samples = 2000
max_words = 200

embedding_dim = 200

batch_size = 64
epochs = 20

# %% [code]
from keras.preprocessing.text import Tokenizer
from keras.preprocessing.sequence import pad_sequences

tokenizer = Tokenizer(num_words = max_words)
tokenizer.fit_on_texts(list(fcorpus))
sequences = tokenizer.texts_to_sequences(list(fcorpus))
word_index = tokenizer.word_index
print('There are %s unique tokens.' %len(word_index))

X = tokenizer.texts_to_sequences(fcorpus)
X = pad_sequences(X, maxlen = maxlen)
y = df['class']

# %% [code]


# %% [code]
from tensorflow.keras.callbacks import EarlyStopping
from keras import layers
from keras.layers import Dense, Flatten, LSTM, Conv1D, MaxPooling1D, Dropout, Activation,Embedding
model = Sequential()
model.add(Embedding(max_words, embedding_dim, input_length = maxlen))

model.add(Flatten())
model.add(Dense(100, activation="relu"))
model.add(Dropout(0.3))
model.add(Dense(50, activation="relu"))
model.add(Dropout(0.3))
model.add(Dense(1, activation="sigmoid"))
model.compile(loss='binary_crossentropy', optimizer='adam', metrics=['accuracy'])

es = EarlyStopping(monitor="val_acc", mode="max", patience=3)
history = model.fit(X, y, batch_size=batch_size, epochs=epochs, validation_split=0.2, callbacks=[es])

# %% [code]


# %% [code]


# %% [code]
import tensorflow.keras
tokenizer = tensorflow.keras.preprocessing.text.Tokenizer(num_words=5000, lower=True,split=' ',filters='!"#$%&()*+,-./:;<=>?@[\\]^_`{|}~\t\n')
tokenizer.fit_on_texts(df["tweets"])
#print(tokenizer.word_index)  # To see the dicstionary
X = tokenizer.texts_to_sequences(df["tweets"])
X = tensorflow.keras.preprocessing.sequence.pad_sequences(X)


from keras.layers import Dense, Flatten, LSTM, Conv1D, MaxPooling1D, Dropout, Activation,Embedding
from keras.models import Sequential
model_conv = Sequential()
model_conv.add(Embedding(5000, 100, input_length=X.shape[1]))
model_conv.add(Conv1D(128, 5, activation='relu'))
model_conv.add(MaxPooling1D(pool_size=4))
model_conv.add(LSTM(100))
model_conv.add(Dense(1, activation='sigmoid'))
model_conv.compile(loss='binary_crossentropy', optimizer='adam',    metrics=['accuracy'])

Y = df['class']


X_train, X_valid, Y_train, Y_valid = train_test_split(X,Y, test_size = 0.25, random_state =2)
batch_size=128
#Here we train the Network.

pred=model_conv.fit(X_train, Y_train, batch_size =batch_size, epochs =10, verbose =2,validation_data=(X_valid,Y_valid))
pred

# %% [code]
a= model_conv.predict_classes(X_valid)

# %% [code]
v = a[:, 0]

# %% [code]
print("++++++++++++++++++++++=Testing Results++++++++++++++++++++")

print("Testing Accuracy")
print(accuracy_score(Y_valid,v))
print("Traning Classifcation Report")
print(classification_report(Y_valid,v))

print("Testing Confusion")
print(confusion_matrix(Y_valid,v))

cm1 = confusion_matrix(Y_valid,v)

Accuracy = cm1[0,0]/(cm1[0,1]+cm1[0,0])
print('Accuracy 0 class : ', Accuracy)

Accuracy = cm1[1,1]/(cm1[1,0]+cm1[1,1])
print('Accuracy 1 class : ', Accuracy)

total1=sum(sum(cm1))

Accuracy = cm1[0,1]/(cm1[0,0]+cm1[0,1])
print('Error Rate for 0: ', Accuracy)


Accuracy = cm1[1,0]/(cm1[1,1]+cm1[1,0])
print('Error Rate for 1: ', Accuracy)

# %% [code]
from sklearn.metrics import classification_report,confusion_matrix,accuracy_score
pred=model_conv.predict(X_valid)


# %% [code]
v = np.where(pred > 0.5, 1, 0)


print("++++++++++++++++++++++=Testing Results++++++++++++++++++++")

print("Testing Accuracy")
print(accuracy_score(Y_valid,v))
print("Traning Classifcation Report")
print(classification_report(Y_valid,v))

print("Testing Confusion")
print(confusion_matrix(Y_valid,v))

cm1 = confusion_matrix(Y_valid,v)

Accuracy = cm1[0,0]/(cm1[0,1]+cm1[0,0])
print('Accuracy 0 class : ', Accuracy)

Accuracy = cm1[1,1]/(cm1[1,0]+cm1[1,1])
print('Accuracy 1 class : ', Accuracy)

total1=sum(sum(cm1))

Accuracy = cm1[0,1]/(cm1[0,0]+cm1[0,1])
print('Error Rate for 0: ', Accuracy)


Accuracy = cm1[1,0]/(cm1[1,1]+cm1[1,0])
print('Error Rate for 1: ', Accuracy)

# %% [code]
import matplotlib.pyplot as plt
import matplotlib.pyplot as plot
plt.figure(figsize=(10,7),dpi=300)

plt.subplot(1,2,1)
plot.plot(pred.history['accuracy'])
plot.plot(pred.history['val_accuracy'])
plot.title('Model accuracy')
plot.ylabel('Accuracy')
plot.xlabel('Epoch')
plt.yticks(np.arange(0, 1, 0.1))
plot.legend(['Train', 'Test'], loc='upper left')

plt.subplot(1,2,2)
plot.plot(pred.history['loss'])
plot.plot(pred.history['val_loss'])
plot.title('Model loss')
plot.ylabel('Loss')

plot.xlabel('Epoch')
plot.legend(['Train', 'Test'], loc='upper left')
plt.savefig('fig1.png')
plot.show()

# %% [code]
from sklearn.ensemble import ExtraTreesClassifier
etc = ExtraTreesClassifier(n_estimators=300, random_state=5, max_depth=300)
etc.fit(X_train,Y_train)
etc_pred=etc.predict(X_valid)
print(classification_report(Y_valid,etc_pred))

# %% [code]
from sklearn.ensemble import RandomForestClassifier
etc = RandomForestClassifier(n_estimators=300, random_state=5, max_depth=300)
etc.fit(X_train,Y_train)
etc_pred=etc.predict(X_valid)
print(classification_report(Y_valid,etc_pred))

# %% [code]
from sklearn import tree
etc = tree.DecisionTreeClassifier()
etc.fit(X_train,Y_train)
etc_pred=etc.predict(X_valid)
print(classification_report(Y_valid,etc_pred))

# %% [code]
from sklearn.ensemble import RandomForestClassifier
etc = RandomForestClassifier(n_estimators=300, random_state=5, max_depth=300)
etc.fit(X_train,Y_train)
etc_pred=etc.predict(X_valid)
print(classification_report(Y_valid,etc_pred))

# %% [code]
pred = model_conv.predict_classes(X_valid)
print(classification_report(Y_valid, pred, target_names = ['Not Sarcastic','Sarcastic']))

# %% [code]


max_features = 35000
maxlen = 22509

tokenizer = text.Tokenizer(num_words=max_features)
tokenizer.fit_on_texts(x_train)
tokenized_train = tokenizer.texts_to_sequences(x_train)
x_train = sequence.pad_sequences(tokenized_train, maxlen=maxlen)


# %% [code]
tokenized_test = tokenizer.texts_to_sequences(x_test)
X_test = sequence.pad_sequences(tokenized_test, maxlen=maxlen)

# %% [code]
EMBEDDING_FILE = '/content/drive/My Drive/toxic/glove.840B.300d-char.txt'

# %% [code]


def get_coefs(word, *arr): 
    return word, np.asarray(arr, dtype='float32')
embeddings_index = dict(get_coefs(*o.rstrip().rsplit(' ')) for o in open(EMBEDDING_FILE))


# %% [code]
all_embs = np.stack(embeddings_index.values())
emb_mean,emb_std = all_embs.mean(), all_embs.std()
embed_size = all_embs.shape[1]

word_index = tokenizer.word_index
nb_words = min(max_features, len(word_index))
#change below line if computing normal stats is too slow
embedding_matrix = embedding_matrix = np.random.normal(emb_mean, emb_std, (nb_words, embed_size))
for word, i in word_index.items():
    if i >= max_features: continue
    embedding_vector = embeddings_index.get(word)
    if embedding_vector is not None: embedding_matrix[i] = embedding_vector

# %% [code]
batch_size = 128
epochs = 2
embed_size = 300

# %% [code]
#Defining Neural Network
model = Sequential()
#Non-trainable embeddidng layer
model.add(Embedding(nb_words, output_dim=embed_size, weights=[embedding_matrix], input_length=300, trainable=True))
#LSTM 
model.add(Bidirectional(LSTM(units=128 , recurrent_dropout = 0.5 , dropout = 0.5)))
model.add(Dense(1, activation='sigmoid'))
model.compile(optimizer=keras.optimizers.Adam(lr = 0.01), loss='binary_crossentropy', metrics=['acc'])

# %% [code]
history = model.fit(x_train, y_train, batch_size = batch_size , validation_data = (X_test,y_test) , epochs = 5)

# %% [code]
print("Accuracy of the model on Testing Data is - " , model.evaluate(X_test_dtf,y_test)[1]*100)

# %% [code]
pred = model.predict_classes(X_test_dtf)
print(classification_report(y_test, pred, target_names = ['Not Sarcastic','Sarcastic']))

# %% [code]


# %% [code]


# %% [code]


# %% [code]


# %% [code]


# %% [code]
from sklearn.feature_extraction.text import CountVectorizer
from sklearn.feature_extraction.text import TfidfVectorizer
cv=TfidfVectorizer()
#transformed train reviews
datacount=cv.fit_transform(fcorpus)


from imblearn.over_sampling import SMOTE
sm = SMOTE(random_state=2)
X_restf, y_restf = sm.fit_sample(datacount, df["is_sarcastic"].ravel())

print('After OverSampling, the shape of train_X: {}'.format(X_restf.shape))
print('After OverSampling, the shape of train_y: {} \n'.format(y_restf.shape))

# %% [code]


# %% [code]
X_train,X_test,y_train,y_test = train_test_split(fcorpus,df["class"], test_size = 0.25 , random_state = 0)

# %% [code]
from sklearn.feature_extraction.text import TfidfVectorizer
from sklearn.feature_extraction.text import CountVectorizer
# learn training data vocabulary, then use it to create a document-term matrix
vect = TfidfVectorizer()
# 3. fit
X_train_tf = vect.fit_transform(X_train)
X_test_tf = vect.transform(X_test)

# %% [code]
>>> from sklearn.pipeline import FeatureUnion
>>> from sklearn.decomposition import PCA, TruncatedSVD
>>> union = FeatureUnion([("TF", TfidfVectorizer(max_features=11000)),
...                       ("TFIDF", TfidfVectorizer(max_features=11000))])
X_train_U=union.fit_transform(X_train)
X_test_U=union.transform(X_test)

# %% [code]


# %% [code]
from sklearn.svm import SVC
print("SVC")
svm = SVC(kernel='linear', C=3.0, random_state=2)
etc3_Pre=svm.fit(X_train_tf, y_train).predict(X_train_tf)
etc2_Pre=svm.fit(X_train_tf, y_train).predict(X_test_tf)

print("Traning Accuracy")
print(accuracy_score(y_train,etc3_Pre))


print("Traning Classifcation Report")
print(classification_report(y_train,etc3_Pre))

print("Traning Confusion")
print(confusion_matrix(y_train,etc3_Pre))

cm1 = confusion_matrix(y_train,etc3_Pre)

Accuracy = cm1[0,0]/(cm1[0,1]+cm1[0,0])
print('Accuracy 0 class : ', Accuracy)

Accuracy = cm1[1,1]/(cm1[1,0]+cm1[1,1])
print('Accuracy 1 class : ', Accuracy)

total1=sum(sum(cm1))

Accuracy = cm1[0,1]/(cm1[0,0]+cm1[0,1])
print('Error Rate for 0: ', Accuracy)

print("++++++++++++++++++++++=Testing Results++++++++++++++++++++")

print("Testing Accuracy")
print(accuracy_score(y_test,etc2_Pre))
print("Traning Classifcation Report")
print(classification_report(y_test,etc2_Pre))

print("Testing Confusion")
print(confusion_matrix(y_test,etc2_Pre))

cm1 = confusion_matrix(y_test,etc2_Pre)

Accuracy = cm1[0,0]/(cm1[0,1]+cm1[0,0])
print('Accuracy 0 class : ', Accuracy)

Accuracy = cm1[1,1]/(cm1[1,0]+cm1[1,1])
print('Accuracy 1 class : ', Accuracy)

total1=sum(sum(cm1))

Accuracy = cm1[0,1]/(cm1[0,0]+cm1[0,1])
print('Error Rate for 0: ', Accuracy)


Accuracy = cm1[1,0]/(cm1[1,1]+cm1[1,0])
print('Error Rate for 1: ', Accuracy)

# %% [code]
from sklearn.ensemble import ExtraTreesClassifier
etc = ExtraTreesClassifier(n_estimators=300, random_state=5, max_depth=300)
etc3_Pre=etc.fit(X_train_tf, y_train).predict(X_train_tf)
etc2_Pre=etc.fit(X_train_tf, y_train).predict(X_test_tf)

print("Traning Accuracy")
print(accuracy_score(y_train,etc3_Pre))


print("Traning Classifcation Report")
print(classification_report(y_train,etc3_Pre))

print("Traning Confusion")
print(confusion_matrix(y_train,etc3_Pre))

cm1 = confusion_matrix(y_train,etc3_Pre)

Accuracy = cm1[0,0]/(cm1[0,1]+cm1[0,0])
print('Accuracy 0 class : ', Accuracy)

Accuracy = cm1[1,1]/(cm1[1,0]+cm1[1,1])
print('Accuracy 1 class : ', Accuracy)

total1=sum(sum(cm1))

Accuracy = cm1[0,1]/(cm1[0,0]+cm1[0,1])
print('Error Rate for 0: ', Accuracy)

print("++++++++++++++++++++++=Testing Results++++++++++++++++++++")

print("Testing Accuracy")
print(accuracy_score(y_test,etc2_Pre))
print("Traning Classifcation Report")
print(classification_report(y_test,etc2_Pre))

print("Testing Confusion")
print(confusion_matrix(y_test,etc2_Pre))

cm1 = confusion_matrix(y_test,etc2_Pre)

Accuracy = cm1[0,0]/(cm1[0,1]+cm1[0,0])
print('Accuracy 0 class : ', Accuracy)

Accuracy = cm1[1,1]/(cm1[1,0]+cm1[1,1])
print('Accuracy 1 class : ', Accuracy)

total1=sum(sum(cm1))

Accuracy = cm1[0,1]/(cm1[0,0]+cm1[0,1])
print('Error Rate for 0: ', Accuracy)


Accuracy = cm1[1,0]/(cm1[1,1]+cm1[1,0])
print('Error Rate for 1: ', Accuracy)

# %% [code]
from sklearn import tree
clf = tree.DecisionTreeClassifier()
etc3_Pre=clf.fit(X_train_tf, y_train).predict(X_train_tf)
etc2_Pre=clf.fit(X_train_tf, y_train).predict(X_test_tf)

print("Traning Accuracy")
print(accuracy_score(y_train,etc3_Pre))


print("Traning Classifcation Report")
print(classification_report(y_train,etc3_Pre))

print("Traning Confusion")
print(confusion_matrix(y_train,etc3_Pre))

cm1 = confusion_matrix(y_train,etc3_Pre)

Accuracy = cm1[0,0]/(cm1[0,1]+cm1[0,0])
print('Accuracy 0 class : ', Accuracy)

Accuracy = cm1[1,1]/(cm1[1,0]+cm1[1,1])
print('Accuracy 1 class : ', Accuracy)

total1=sum(sum(cm1))

Accuracy = cm1[0,1]/(cm1[0,0]+cm1[0,1])
print('Error Rate for 0: ', Accuracy)

print("++++++++++++++++++++++=Testing Results++++++++++++++++++++")

print("Testing Accuracy")
print(accuracy_score(y_test,etc2_Pre))
print("Traning Classifcation Report")
print(classification_report(y_test,etc2_Pre))

print("Testing Confusion")
print(confusion_matrix(y_test,etc2_Pre))

cm1 = confusion_matrix(y_test,etc2_Pre)

Accuracy = cm1[0,0]/(cm1[0,1]+cm1[0,0])
print('Accuracy 0 class : ', Accuracy)

Accuracy = cm1[1,1]/(cm1[1,0]+cm1[1,1])
print('Accuracy 1 class : ', Accuracy)

total1=sum(sum(cm1))

Accuracy = cm1[0,1]/(cm1[0,0]+cm1[0,1])
print('Error Rate for 0: ', Accuracy)


Accuracy = cm1[1,0]/(cm1[1,1]+cm1[1,0])
print('Error Rate for 1: ', Accuracy)

# %% [code]


# %% [code]


# %% [code]


# %% [code]
from sklearn.feature_extraction.text import CountVectorizer
# learn training data vocabulary, then use it to create a document-term matrix
vect = CountVectorizer()
# 3. fit
# 4. transform training data
X_train_dtf = vect.fit_transform(X_train)
X_test_dtf = vect.transform(X_test)

# %% [code]
from sklearn.ensemble import RandomForestClassifier
rfc = RandomForestClassifier(n_estimators=300,max_depth=200) 
etc3_Pre=rfc.fit(X_train_dtf, y_train).predict(X_train_dtf)
etc2_Pre=rfc.fit(X_train_dtf, y_train).predict(X_test_dtf)

print("Traning Accuracy")
print(accuracy_score(y_train,etc3_Pre))


print("Traning Classifcation Report")
print(classification_report(y_train,etc3_Pre))

print("Traning Confusion")
print(confusion_matrix(y_train,etc3_Pre))

cm1 = confusion_matrix(y_train,etc3_Pre)

Accuracy = cm1[0,0]/(cm1[0,1]+cm1[0,0])
print('Accuracy 0 class : ', Accuracy)

Accuracy = cm1[1,1]/(cm1[1,0]+cm1[1,1])
print('Accuracy 1 class : ', Accuracy)

total1=sum(sum(cm1))

Accuracy = cm1[0,1]/(cm1[0,0]+cm1[0,1])
print('Error Rate for 0: ', Accuracy)

print("++++++++++++++++++++++=Testing Results++++++++++++++++++++")

print("Testing Accuracy")
print(accuracy_score(y_test,etc2_Pre))
print("Traning Classifcation Report")
print(classification_report(y_test,etc2_Pre))

print("Testing Confusion")
print(confusion_matrix(y_test,etc2_Pre))

cm1 = confusion_matrix(y_test,etc2_Pre)

Accuracy = cm1[0,0]/(cm1[0,1]+cm1[0,0])
print('Accuracy 0 class : ', Accuracy)

Accuracy = cm1[1,1]/(cm1[1,0]+cm1[1,1])
print('Accuracy 1 class : ', Accuracy)

total1=sum(sum(cm1))

Accuracy = cm1[0,1]/(cm1[0,0]+cm1[0,1])
print('Error Rate for 0: ', Accuracy)


Accuracy = cm1[1,0]/(cm1[1,1]+cm1[1,0])
print('Error Rate for 1: ', Accuracy)

# %% [code]
from sklearn.svm import SVC
print("SVC")
svm = SVC(kernel='linear', C=3.0, random_state=2)
etc3_Pre=svm.fit(X_train_dtf, y_train).predict(X_train_dtf)
etc2_Pre=svm.fit(X_train_dtf, y_train).predict(X_test_dtf)

print("Traning Accuracy")
print(accuracy_score(y_train,etc3_Pre))


print("Traning Classifcation Report")
print(classification_report(y_train,etc3_Pre))

print("Traning Confusion")
print(confusion_matrix(y_train,etc3_Pre))

cm1 = confusion_matrix(y_train,etc3_Pre)

Accuracy = cm1[0,0]/(cm1[0,1]+cm1[0,0])
print('Accuracy 0 class : ', Accuracy)

Accuracy = cm1[1,1]/(cm1[1,0]+cm1[1,1])
print('Accuracy 1 class : ', Accuracy)

total1=sum(sum(cm1))

Accuracy = cm1[0,1]/(cm1[0,0]+cm1[0,1])
print('Error Rate for 0: ', Accuracy)

print("++++++++++++++++++++++=Testing Results++++++++++++++++++++")

print("Testing Accuracy")
print(accuracy_score(y_test,etc2_Pre))
print("Traning Classifcation Report")
print(classification_report(y_test,etc2_Pre))

print("Testing Confusion")
print(confusion_matrix(y_test,etc2_Pre))

cm1 = confusion_matrix(y_test,etc2_Pre)

Accuracy = cm1[0,0]/(cm1[0,1]+cm1[0,0])
print('Accuracy 0 class : ', Accuracy)

Accuracy = cm1[1,1]/(cm1[1,0]+cm1[1,1])
print('Accuracy 1 class : ', Accuracy)

total1=sum(sum(cm1))

Accuracy = cm1[0,1]/(cm1[0,0]+cm1[0,1])
print('Error Rate for 0: ', Accuracy)


Accuracy = cm1[1,0]/(cm1[1,1]+cm1[1,0])
print('Error Rate for 1: ', Accuracy)

# %% [code]
from sklearn.ensemble import ExtraTreesClassifier
etc = ExtraTreesClassifier(n_estimators=300, random_state=5, max_depth=300)
etc3_Pre=etc.fit(X_train_dtf, y_train).predict(X_train_dtf)
etc2_Pre=etc.fit(X_train_dtf, y_train).predict(X_test_dtf)

print("Traning Accuracy")
print(accuracy_score(y_train,etc3_Pre))


print("Traning Classifcation Report")
print(classification_report(y_train,etc3_Pre))

print("Traning Confusion")
print(confusion_matrix(y_train,etc3_Pre))

cm1 = confusion_matrix(y_train,etc3_Pre)

Accuracy = cm1[0,0]/(cm1[0,1]+cm1[0,0])
print('Accuracy 0 class : ', Accuracy)

Accuracy = cm1[1,1]/(cm1[1,0]+cm1[1,1])
print('Accuracy 1 class : ', Accuracy)

total1=sum(sum(cm1))

Accuracy = cm1[0,1]/(cm1[0,0]+cm1[0,1])
print('Error Rate for 0: ', Accuracy)

print("++++++++++++++++++++++=Testing Results++++++++++++++++++++")

print("Testing Accuracy")
print(accuracy_score(y_test,etc2_Pre))
print("Traning Classifcation Report")
print(classification_report(y_test,etc2_Pre))

print("Testing Confusion")
print(confusion_matrix(y_test,etc2_Pre))

cm1 = confusion_matrix(y_test,etc2_Pre)

Accuracy = cm1[0,0]/(cm1[0,1]+cm1[0,0])
print('Accuracy 0 class : ', Accuracy)

Accuracy = cm1[1,1]/(cm1[1,0]+cm1[1,1])
print('Accuracy 1 class : ', Accuracy)

total1=sum(sum(cm1))

Accuracy = cm1[0,1]/(cm1[0,0]+cm1[0,1])
print('Error Rate for 0: ', Accuracy)


Accuracy = cm1[1,0]/(cm1[1,1]+cm1[1,0])
print('Error Rate for 1: ', Accuracy)

# %% [code]
from sklearn import tree
clf = tree.DecisionTreeClassifier()
etc3_Pre=clf.fit(X_train_dtf, y_train).predict(X_train_dtf)
etc2_Pre=clf.fit(X_train_dtf, y_train).predict(X_test_dtf)

print("Traning Accuracy")
print(accuracy_score(y_train,etc3_Pre))


print("Traning Classifcation Report")
print(classification_report(y_train,etc3_Pre))

print("Traning Confusion")
print(confusion_matrix(y_train,etc3_Pre))

cm1 = confusion_matrix(y_train,etc3_Pre)

Accuracy = cm1[0,0]/(cm1[0,1]+cm1[0,0])
print('Accuracy 0 class : ', Accuracy)

Accuracy = cm1[1,1]/(cm1[1,0]+cm1[1,1])
print('Accuracy 1 class : ', Accuracy)

total1=sum(sum(cm1))

Accuracy = cm1[0,1]/(cm1[0,0]+cm1[0,1])
print('Error Rate for 0: ', Accuracy)

print("++++++++++++++++++++++=Testing Results++++++++++++++++++++")

print("Testing Accuracy")
print(accuracy_score(y_test,etc2_Pre))
print("Traning Classifcation Report")
print(classification_report(y_test,etc2_Pre))

print("Testing Confusion")
print(confusion_matrix(y_test,etc2_Pre))

cm1 = confusion_matrix(y_test,etc2_Pre)

Accuracy = cm1[0,0]/(cm1[0,1]+cm1[0,0])
print('Accuracy 0 class : ', Accuracy)

Accuracy = cm1[1,1]/(cm1[1,0]+cm1[1,1])
print('Accuracy 1 class : ', Accuracy)

total1=sum(sum(cm1))

Accuracy = cm1[0,1]/(cm1[0,0]+cm1[0,1])
print('Error Rate for 0: ', Accuracy)


Accuracy = cm1[1,0]/(cm1[1,1]+cm1[1,0])
print('Error Rate for 1: ', Accuracy)

# %% [code]


# %% [code]
pip install zeugma

# %% [code]
from zeugma.embeddings import EmbeddingTransformer
glove = EmbeddingTransformer('glove')
X_train_g = glove.fit_transform(x_train)
X_test_g = glove.transform(x_test)

# %% [code]
from sklearn.ensemble import RandomForestClassifier
rfc = RandomForestClassifier(n_estimators=300,max_depth=200) 
rfc.fit(X_train_g, y_train)
# calculate accuracy of class predictions
y_pred_class = rfc.predict(X_test_g)
print(classification_report(y_test, y_pred_class))

# %% [code]
from sklearn.svm import SVC
print("SVC")
svm = SVC(kernel='linear', C=3.0, random_state=2)
svm.fit(X_train_g,y_train)
y_pred=svm.predict(X_test_g)
accuracy_score(y_test,y_pred)
print(classification_report(y_test,y_pred))

# %% [code]
from sklearn.ensemble import ExtraTreesClassifier
etc = ExtraTreesClassifier(n_estimators=300, random_state=5, max_depth=300)
etc.fit(X_train_g,y_train)
etc_pred=etc.predict(X_test_g)
print(classification_report(y_test,etc_pred))

# %% [code]
from sklearn import tree
clf = tree.DecisionTreeClassifier()
clf.fit(X_train_g,y_train)
y_pred=clf.predict(X_test_g)
accuracy_score(y_test,y_pred)
print(classification_report(y_test,y_pred))

# %% [code]


# %% [code]


# %% [code]


# %% [code]


# %% [code]


# %% [code]
